# Supplementary material for: Skewer: a fast and accurate adapter trimmer for next-generation sequencing paired-end reads
Source: BMC Bioinformatics. 2014 Jun 12;15:182. doi: 10.1186/1471-2105-15-182 (PMC4074385; doi:10.1186/1471-2105-15-182)
Supplement: Additional file 1 — Tabular metrics of experiments on simulated data. [file 1471-2105-15-182-S1.xlsx]

## Sheet: accuracy & Speed
	Table S1. Performance of typical adapter trimmers on 10 million 100bp + 100bp simulated Illumina paired-end reads
	Trimming method		Speed (Mbp/s)	Memory (Mb)	TP	FP_ft	FP_ot	FN_fr	FN_ut	TN	PPV	Sen.	Spec.	mCC
	FastX	SE	0.92	13.8	3280244	1407169	73367	257574	9	4981637	0.689013	0.908354	0.779745	0.668333
	SeqTrim	SE	0.03	115.7	3079444	1198697	243585	218610	69555	5190109	0.670716	0.85275	0.812375	0.661814
	TagCleaner	SE	0.54	37.6	1642975	0	0	1968219	0	6388806	1	0.454967	1	0.589758
	EA-Tools	SE	12.04	17.7	3600957	2471349	3946	3585	2706	3917457	0.592364	0.997165	0.613175	0.600955
		PE	11.54	30	7181433	4936843	7912	19501	13527	7840784	0.591565	0.994332	0.613634	0.598264
	Cutadapt	SE	4.36	34.5	3476440	196266	3962	130728	64	6192540	0.945524	0.962684	0.96928	0.928631
		PE	3.44	42.8	6933698	391638	7914	280293	468	12385989	0.945455	0.96003	0.96935	0.926586
	TrimGalore	SE	3.81	19.4	3601228	2471318	3977	3442	2547	3917488	0.592398	0.99724	0.61318	0.601046
		PE	3.26	19.6	7181964	4936761	7991	19317	13101	7840866	0.591604	0.994405	0.61364	0.598355
	SeqPrep	PE	0.64	22	7209156	10171	1441	11774	2	12767456	0.998392	0.99817	0.999204	0.997465
	Btrim	SE	23.63	11.2	1929880	0	826	1680486	2	6388806	0.999571	0.534416	1	0.650297
		PE	5.79	15.3	3849523	0	4084	3368736	30	12777627	0.998932	0.533	1	0.649012
	Scythe	SE	3.15	11.2	3281258	5094	239	320369	9328	6383712	0.995552	0.908635	0.999203	0.928333
	Flexbar	SE	2.82	9.5	3579478	2588809	14014	17411	291	3799997	0.578961	0.991217	0.59479	0.581416
		PE	2.7	9.7	7156550	5201861	28130	36321	1372	7575766	0.577704	0.990886	0.592893	0.579545
	Trimmomatic	SE	16.73	2593	2611189	0	94	999869	42	6388806	0.999948	0.723082	1	0.790699
		PE	16.4	2292	5167052	0	94	2055187	40	12777627	0.999974	0.715423	1	0.785037
	AdapterRemoval	SE	1.67	6.3	3529479	1157282	13449	68214	52	5231524	0.750911	0.977372	0.818858	0.767512
		PE	0.73	8.3	6823159	4421	252	398788	174	12773206	0.99929	0.944725	0.999654	0.956631
	AlienTrimmer	SE	1.64	2319.9	2062404	2674	1449	1205220	342121	6386132	0.85625	0.571114	0.999581	0.676942
		PE	1.61	2248.9	4020810	6366	3310	2425639	772614	12771261	0.837128	0.556716	0.999502	0.665946
	Skewer	SE	8.79	13.6	3478398	196199	3876	128807	113	6192607	0.94558	0.963227	0.96929	0.929082
		PE	8.88	22.2	7212568	115	87	9646	72	12777512	0.999962	0.998642	0.999991	0.998925
	The commands for producing 10 millon 100 bp + 100 bp simulated Illumina paired-end reads as well as the alignments using ART[1]:
		$ art_illumina --paired -i arabidopsis.fasta -o sim-ara --len 100 --fcov 20 --mflen 120 --sdev 60
		$ head -n 40000000 sim-ara1.fq > sim-ara_pair1.fq; head -n 40000000 sim-ara2.fq > sim-ara_pair2.fq
		$ head -n 30000010 sim-ara1.aln > sim-ara_pair1.aln; head -n 30000010 sim-ara2.aln > sim-ara_pair2.aln
	Abbreviates:
	SE -- Single End
	PE -- Paired End
	TP -- True Positive				FP_ft -- False Positive (false trimming)					FP_ot -- False Positive (over-trimming)
	FP -- False Positive				FN_fr -- False Negative (false retaining)					FN_ut -- False Negative (under-trimming)
	TN -- True Negative
	PPV -- Positive Predictive Value
	Sen. -- Sensitivity				Spec. -- Specificity
	mCC -- Matthew’s Correlation Coefficient
	Time and memory metrics were obtained by using: /usr/bin/time -f "Elapsed time: %e s\nMemory usage: %M K bytes" command arguments...

## Sheet: scaling
	Table S2. Comparison of the scalability of multi-threaded adapter trimmers
			Speed for .fastq file (Mbp/s)				Speed for .gz file (Mbp/s)
	Number of threads		1	2	4	8	1	2	4	8
	Flexbar	SE	2.82	5.16	9.57	11.76	2.67	4.62	8.2	9.35
		PE	2.7	4.67	8.41	10.85	2.7	4.75	8.45	10.57
	Trimmomatic	SE	16.73	10.76	24.59	21.59	12.97	30.08	31.75	27.89
		PE	16.4	28.04	34.11	37.556	13.02	29.03	29.81	31.12
	Skewer	SE	8.79	17.34	32.94	69.2	7.34	14.84	28.18	33.35
		PE	8.88	16.98	33.66	68.54	8.35	16.23	32.99	51.31
			Speedup for .fastq file				Speedup for .gz file
	Number of threads		1	2	4	8	1	2	4	8
	Flexbar	SE		1.82979	3.39362	4.17021		1.73034	3.07116	3.50187
		PE		1.72963	3.11481	4.01852		1.75926	3.12963	3.91481
	Trimmomatic	SE		0.643156	1.46981	1.2905		2.3192	2.44796	2.15035
		PE		1.70976	2.07988	2.29		2.22965	2.28955	2.39017
	Skewer	SE		1.9727	3.74744	7.87258		2.0218	3.83924	4.5436
		PE		1.91216	3.79054	7.71847		1.94371	3.9509	6.14491
			Memory usage for .fastq file (Mb)				Memory usage for .gz file (Mb)
	Number of threads		1	2	4	8	1	2	4	8
	Flexbar	SE	9.5	9.7	18.4	10.9	14	20	14.8	28.5
		PE	9.7	10	18.6	19.5	18.5	20.8	29.9	28.1
	Trimmomatic	SE	2593	2377	17321	34035	2276	12399	9568	15236
		PE	2292	16892	41586	41781	2273	12269	16980	26926
	Skewer	SE	13.6	13.9	14.6	17.2	9.5	9.8	10.5	13.2
		PE	22.2	22.2	23.5	33.2	13.6	14.1	15.3	20.2

## Sheet: ROC data
	Table S3. Data for polting ROC (Receiver Operating Characteristic) curves with each method having 10 points spanning various stringency.
	Trimming method		FPR-1/ TPR-1	FPR-2/ TPR-2	FPR-3/ TPR-3	FPR-4/ TPR-4	FPR-5/ TPR-5	FPR-6/ TPR-6	FPR-7/ TPR-7	FPR-8/ TPR-8	FPR-9/ TPR-9	FPR-10/ TPR-10	Parameters
	FastX	SE	6.50961e-05	6.57221e-05	6.57221e-05	9.9522e-05	0.000200922	0.000569591	0.00288363	0.00848315	0.0459047	0.218298	M=34,31,28,25,22,19,16,13,10,6
			0.479872	0.520972	0.562252	0.605194	0.649877	0.696327	0.743568	0.792468	0.842404	0.9082
	SeqTrim	SE	0.187046	0.187046	0.187046	0.187046	0.187046	0.187046	0.187046	0.187046	0.187046	0.187046	none
			0.852983	0.852983	0.852983	0.852983	0.852983	0.852983	0.852983	0.852983	0.852983	0.852983
	TagCleaner	SE	0	0	0	0	0	0	0	0	0	2.5037e-05	mm=0,1,2,3,4,5,6,7,8,9
			0.454305	0.48994	0.503551	0.516897	0.530448	0.54427	0.558201	0.572315	0.586519	0.6011
	EA-Tools	SE	0.387472	0.387472	0.387477	0.388139	0.406671	0.46193	0.468979	0.525122	0.606459	0.645138	p=0,5,10,15,20,25,30,35,40,45
			0.95753	0.991446	0.997021	0.997894	0.998009	0.996507	0.996411	0.989898	0.989677	0.989677
		PE	0.387186	0.387186	0.38719	0.387847	0.406302	0.461514	0.46868	0.524756	0.60673	0.646272	p=0,5,10,15,20,25,30,35,40,45
			0.902777	0.976862	0.994266	0.996642	0.997422	0.996161	0.996073	0.989659	0.989452	0.989452
	Cutadapt	SE	0.0307648	0.0307648	0.0308324	0.0329631	0.0676487	0.183624	0.217052	0.492417	0.696424	0.924528	e=0,0.05,0.1,0.15,0.2,0.25,0.3,0.35,0.4,0.45
			0.923064	0.957064	0.962645	0.963553	0.963702	0.962664	0.960057	0.951774	0.886528	0.725999
		PE	0.0306258	0.0306258	0.0306987	0.032825	0.0674107	0.182686	0.215549	0.491067	0.692641	0.905949	e=0,0.05,0.1,0.15,0.2,0.25,0.3,0.35,0.4,0.45
			0.868463	0.942621	0.960031	0.962457	0.963291	0.962409	0.958768	0.948814	0.875571	0.723644
	TrimGalore	SE	0.387463	0.387463	0.387468	0.388761	0.419851	0.510168	0.529795	0.601987	0.762471	0.939961	e=0,0.05,0.1,0.15,0.2,0.25,0.3,0.35,0.4,0.45
			0.957536	0.991536	0.997103	0.997945	0.997606	0.994359	0.989234	0.968067	0.895406	0.728024
		PE	0.387174	0.387174	0.387179	0.38849	0.419535	0.509495	0.529241	0.601481	0.761596	0.926567	e=0,0.05,0.1,0.15,0.2,0.25,0.3,0.35,0.4,0.45
			0.902782	0.976939	0.994337	0.996701	0.997057	0.993996	0.987894	0.965105	0.884683	0.726159
	SeqPrep	PE	0.000946397	0.000943893	0.000940763	0.000937634	0.000936382	0.000931374	0.000926993	0.000925741	0.000923237	0.000924489	O=34,32,29,26,24,21,18,16,13,10
			0.997545	0.997545	0.997545	0.997546	0.997548	0.997549	0.997549	0.997549	0.99755	0.998102
	Btrim	SE	0	0	0	0	0	0	0	0	0	2.56629e-05	v=0,1,2,3,4,5,6,7,8,9
			0.45674	0.493079	0.506743	0.520116	0.53369	0.54754	0.561498	0.575638	0.589868	0.604474
		PE	0	0	0	0	0	0	0	3.12962e-07	4.0685e-06	4.66313e-05	v=0,1,2,3,4,5,6,7,8,9
			0.423777	0.487499	0.504986	0.518627	0.532227	0.546097	0.560066	0.574193	0.588493	0.603103
	Scythe	SE	0	0.000468817	0.000609024	0.000804939	0.000965801	0.00113355	0.00157357	0.00195476	0.00248805	0.00487533	p=0,0.1,0.2,0.3,0.4,0.5,0.6,0.7,0.8,0.9
			0	0.908478	0.908499	0.908516	0.908526	0.908531	0.908539	0.908546	0.90855	0.908555
	Flexbar	SE	0.308263	0.308263	0.308317	0.309475	0.330136	0.393445	0.406503	0.473815	0.580805	0.639603	at=0,0.5,1,1.5,2,2.5,3,3.5,4,4.5
			0.950169	0.984153	0.989751	0.99068	0.991088	0.991222	0.991222	0.991259	0.99126	0.99126
		PE	0.310322	0.310322	0.310381	0.31153	0.332107	0.395314	0.408289	0.475156	0.582239	0.640203	at=0,0.5,1,1.5,2,2.5,3,3.5,4,4.5
			0.895492	0.969611	0.987052	0.989485	0.990559	0.990891	0.990906	0.990981	0.990986	0.990976
	Trimmomatic	SE	0	0	4.38147e-06	4.9448e-05	0.000151474	0.00225896	0.0408397	0.178557	0.990559	1	simpleScore=10,8,7,6,5,4,3,2,1,0; seedMismatch=2
			0.723116	0.77287	0.806398	0.840646	0.858009	0.892824	0.92536	0.9197	0.711999	0.71193
		PE	0	1.56481e-06	9.38885e-06	5.28905e-05	0.000141146	0.00204583	0.0394276	0.1713	0.990798	1	simpleScore=10,8,7,6,5,4,3,2,1,0; seedMismatch=2
			0.715419	0.767551	0.802623	0.837966	0.855732	0.891335	0.924242	0.916973	0.704203	0.704057
	AdapterRemoval	SE	0.171185	0.171185	0.171224	0.171227	0.171811	0.172417	0.177217	0.181855	0.215666	0.255888	e=0,0.05,0.1,0.15,0.2,0.25,0.3,0.35,0.4,0.45
			0.93794	0.971855	0.977447	0.977511	0.977537	0.977543	0.977547	0.977551	0.977559	0.97756
		PE	6.25924e-07	5.94627e-06	1.59611e-05	5.7272e-05	0.000121116	0.000195601	0.000287925	0.000405599	0.000537668	0.000771764	e=0,0.05,0.1,0.15,0.2,0.25,0.3,0.35,0.4,0.45
			2.88133e-05	0.0912495	0.205554	0.36929	0.498984	0.763183	0.895181	0.961169	0.994146	0.999835
	AlienTrimmer	SE	6.88517e-06	8.13702e-06	1.00148e-05	3.19221e-05	9.0759e-05	0.000383692	0.00168937	0.00640321	0.0263821	0.428081	k=15,14,13,12,11,10,9,8,7,5
			0.563307	0.565835	0.568144	0.569989	0.570992	0.571437	0.570718	0.566467	0.550705	0.367853
		PE	7.82405e-06	9.07589e-06	1.59611e-05	4.1311e-05	0.000114544	0.000475076	0.00190969	0.00711988	0.0284758	0.42351	k=15,14,13,12,11,10,9,8,7,5
			0.537627	0.542344	0.54692	0.550916	0.554229	0.557014	0.558679	0.556907	0.542763	0.340777
	Skewer	SE	0.00750609	0.0307648	0.0308143	0.0909706	0.0934023	0.39088	0.397132	0.407831	0.433424	0.474038	r=0,0.05,0.1,0.15,0.2,0.25,0.3,0.35,0.4,0.45
			0.905212	0.95866	0.963213	0.981612	0.981811	0.998457	0.998462	0.998335	0.998047	0.997482
		PE	2.50369e-06	5.00739e-06	6.5722e-06	9.07589e-06	1.15796e-05	1.97166e-05	2.97314e-05	3.97462e-05	5.69591e-05	9.13848e-05	r=0,0.05,0.1,0.15,0.2,0.25,0.3,0.35,0.4,0.45
			0.665055	0.994451	0.998594	0.999291	0.999509	0.999645	0.999688	0.999755	0.999779	0.999796

## Sheet: ROC curves
	ROC curves for processing Single-End reads										ROC curves for processing Paired-End reads
