# Supplementary material for: Skewer: a fast and accurate adapter trimmer for next-generation sequencing paired-end reads
Source: BMC Bioinformatics. 2014 Jun 12;15:182. doi: 10.1186/1471-2105-15-182 (PMC4074385; doi:10.1186/1471-2105-15-182)
Supplement: Additional file 2 — Tabular metrics of experiments on real sRNA data. [file 1471-2105-15-182-S2.xlsx]

## Sheet: OriginalData
	Table S4. UR (Un-aligned Reads) vs. UAR (Uniquely Aligned Reads) of adapter trimmers on real small RNA data [SRR014966]
Expected speed (Mbp/s)	Trimming method	Average speed (Mbp/s)	Mean time(s)	UR-1/ UAR-1	UR-2/ UAR-2	UR-3/ UAR-3	UR-4/ UAR-4	UR-5/ UAR-5	UR-6/ UAR-6	UR-7/ UAR-7	UR-8/ UAR-8	UR-9/ UAR-9	UR-10/ UAR-10	UR-11/ UAR-11	Parameters
0.92	fastX	1.22798	406.21	12845789	11215693	10583451	9759632	8014790	7257720	6688941	6492331	6350479	6273116	6272429	M=22,20,18,16,14,13,11,9,7,6,5
				657895	692675	846715	1197155	2568827	3214356	3523460	3622438	3665810	3681267	3681616
0.03	SeqTrim	0.010832	46050.4	8037358	8037358	8037358	8037358	8037358	8037358	8037358	8037358	8037358	8037358	8037358	none
				3147627	3147627	3147627	3147627	3147627	3147627	3147627	3147627	3147627	3147627	3147627
0.54	TagCleaner	0.331982	1502.55	13254281	12631790	12211072	11724318	11217890	10668981	10084838	9273274	6981288	5061830	4292571	mm=0,1,2,3,4,5,6,7,8,9,10
				659648	660261	674563	727050	832061	991285	1167987	1376188	2401558	3119205	3280087
12.04	EA-Tools	3.3415	149.28	9690847	9107913	8188382	7725424	7381662	7252169	7201457	7234159	7237254	7228131	7269247	p=0,5,10,15,20,25,30,35,40,45,50
				2864937	2871702	3252406	3405205	3509660	3571065	3576863	3567253	3568280	3568732	3567482	(q=0; x=10)
4.36	Cutadapt	1.02604	486.16	9858177	9217619	8239149	7702045	7298603	6887959	6482802	5899073	4925663	3797963	2838580	e=0,0.05,0.1,0.15,0.2,0.25,0.3,0.35,0.4,0.45,0.5
				2757848	2767818	3203868	3388274	3510130	3647755	3710810	3727411	3550425	2526261	1852258	(O=1)
3.81	TrimGalore	1.30226	383.04	9737207	9096661	8175867	7657869	7266183	6875018	6477468	5896328	4925370	3797856	2838568	e=0,0.05,0.1,0.15,0.2,0.25,0.3,0.35,0.4,0.45,0.5
				2862067	2872035	3259385	3427339	3539773	3659876	3715758	3730139	3550811	2526411	1852246
23.63	Btrim	3.40445	146.52	13254281	12631788	12210950	11723228	11213205	10654172	10045099	9162819	6614792	4155559	2936873	v=0,1,2,3,4,5,6,7,8,9,10
				659648	660261	674378	726071	829272	985256	1156559	1349964	2269281	2629207	2587004
3.15	Scythe	2.61532	190.73	13278849	5979585	5847110	5753446	5672100	5596908	5520492	5434253	5328882	5166333	0	p=0,0.1,0.2,0.3,0.4,0.5,0.6,0.7,0.8,0.9,1
				659647	3793024	3797600	3797390	3795129	3791603	3786332	3779145	3768043	3746549	0
2.82	Flexbar	1.84899	269.78	9553527	8971728	7995337	7515437	7129699	6781811	6498298	6251107	6016877	5866028	5784584	at=0,0.5,1,1.5,2,2.5,3,3.5,4,4.5,5
				2750931	2757622	3187281	3354500	3480375	3601262	3672682	3723731	3780439	3799045	3798682
16.73	Trimmomatic	2.53105	197.08	11790383	11125443	9884820	8865905	8259788	8002336	7507378	7265660	7208072	7148001	7141051	simpleScore=10,9,8,7,6,5,4,3,2,1,0; seedMismatch=2
				856303	1102736	2076399	2807379	3030283	3129515	3388234	3537777	3581979	3629752	3635164
1.67	AdapterRemoval	1.90222	262.23	9800445	9179450	8186722	7714583	7319941	6970142	6682087	6422100	6160874	5966730	5859935	e=0,0.05,0.1,0.15,0.2,0.25,0.3,0.35,0.4,0.45,0.5
				2767996	2774701	3205408	3363824	3489514	3606402	3677179	3727692	3787498	3814468	3818798
1.64	AlienTrimmer	1.12689	442.65	11099195	9936107	9221741	8960823	8691594	8527774	8359146	8199390	7917592	7332980	6163796	k=15,14,13,12,11,10,9,8,7,6,5
				1104160	2071075	2626973	2792665	2901957	2968600	3030969	3085220	3160918	2281818	1514587
8.79	Skewer	4.44145	112.31	9737207	7889263	7028602	6492782	6156336	6000805	5870370	5732992	5582248	5418230	5245903	r=0,0.05,0.1,0.15,0.2,0.25,0.3,0.35,0.4,0.45,0.5
				2862067	3397674	3654827	3779859	3827485	3848792	3867244	3883301	3895444	3901991	3901504	(k=1)
	UR: Un-aligned Reads
	UAR: Uniquely Aligned Reads
Notes:
1	Reads were trimmed with adapter sequence "TCGTATGCCGTCTTCTGCTTGT"; Trimmed reads were evaluated with command "bowtie2 -q --seed 0 --very-sensitive -x ce10 -U trimmed-reads.fastq", where Bowtie2is of version 2.1.0, ce10 is the 10th version of C. elegans genome assembly.
2	Each row contains 11 pairs of metrics with the corresponding parameters got the metrics listed in the last column. The parameters are sorted from more stringent to less stringent. The metrics columns are sorted accordingly.
	total bases(Mbp)	498.819		un-aligned		13278874
	Read length(bp)	35		uniquely aligned		659635
	Reads count	14251981		non-uniquely aligned		313472

## Sheet: Data
	Table S5. TT (true trimming: delta of uniquely aligned reads) vs. FT (false trimming: delta of non-uniquely aligned reads) (in Million) of adapter trimmers on real small RNA data (short read archive (SRA) accession: SRR014966[17])
	Trimming method	DNR-1/ DUR-1	DNR-2/ DUR-2	DNR-3/ DUR-3	DNR-4/ DUR-4	DNR-5/ DUR-5	DNR-6/ DUR-6	DNR-7/ DUR-7	DNR-8/ DUR-8	DNR-9/ DUR-9	DNR-10/ DUR-10	DNR-11/ DUR-11	Parameters
	fastX	0.434825	2.03014	2.50834	2.98172	3.35489	3.46643	3.72611	3.82374	3.92222	3.98413	3.98446	M=22,20,18,16,14,13,11,9,7,6,5
		-0.00174	0.03304	0.18708	0.53752	1.90919	2.55472	2.86382	2.9628	3.00617	3.02163	3.02198
	SeqTrim	2.75352	2.75352	2.75352	2.75352	2.75352	2.75352	2.75352	2.75352	2.75352	2.75352	2.75352	none
		2.48799	2.48799	2.48799	2.48799	2.48799	2.48799	2.48799	2.48799	2.48799	2.48799	2.48799
	TagCleaner	0.02458	0.646458	1.05287	1.48714	1.88856	2.27824	2.68568	3.28905	4.55566	5.75747	6.36585	mm=0,1,2,3,4,5,6,7,8,9,10
		1.3e-05	0.000626	0.014928	0.067415	0.172426	0.33165	0.508352	0.716553	1.74192	2.45957	2.62045
	EA-Tools	1.38272	1.95889	2.49772	2.80788	3.04719	3.11528	3.16019	3.1371	3.13298	3.14165	3.10178	p=0,5,10,15,20,25,30,35,40,45,50
		2.2053	2.21207	2.59277	2.74557	2.85003	2.91143	2.91723	2.90762	2.90864	2.9091	2.90785	(q=0; x=10)
	Cutadapt	1.32248	1.95307	2.49549	2.84819	3.12978	3.40279	3.7449	4.31203	5.46242	7.61428	9.24767	e=0,0.05,0.1,0.15,0.2,0.25,0.3,0.35,0.4,0.45,0.5
		2.09821	2.10818	2.54423	2.72864	2.8505	2.98812	3.05118	3.06778	2.89079	1.86663	1.19262	(O=1)
	TrimGalore	1.33923	1.96981	2.50326	2.8533	3.13255	3.40361	3.74528	4.31204	5.46233	7.61424	9.2477	e=0,0.05,0.1,0.15,0.2,0.25,0.3,0.35,0.4,0.45,0.5
		2.20243	2.2124	2.59975	2.7677	2.88014	3.00024	3.05612	3.0705	2.89118	1.86678	1.19261
	Btrim	0.02458	0.64646	1.05318	1.48921	1.89603	2.29908	2.73685	3.42573	5.05444	7.15374	8.41463	v=0,1,2,3,4,5,6,7,8,9,10
		1.3e-05	0.000626	0.014743	0.066436	0.169637	0.325621	0.496924	0.690329	1.60965	1.96957	1.92737
	Scythe	1.3e-05	4.1659	4.2938	4.38767	4.47128	4.55	4.63169	4.72511	4.84158	5.02563	13.9385	p=0,0.1,0.2,0.3,0.4,0.5,0.6,0.7,0.8,0.9,1
		1.2e-05	3.13339	3.13796	3.13775	3.13549	3.13197	3.1267	3.11951	3.10841	3.08691	-0.659635
	Flexbar	1.63405	2.20916	2.75589	3.06857	3.32843	3.55544	3.76753	3.96367	4.14119	4.27344	4.35524	at=0,0.5,1,1.5,2,2.5,3,3.5,4,4.5,5
		2.0913	2.09799	2.52765	2.69487	2.82074	2.94163	3.01305	3.0641	3.1208	3.13941	3.13905
	Trimmomatic	1.29182	1.71033	1.97729	2.26523	2.64844	2.80666	3.0429	3.13507	3.14846	3.16076	3.16229	simpleScore=10,9,8,7,6,5,4,3,2,1,0; seedMismatch=2
		0.196668	0.443101	1.41676	2.14774	2.37065	2.46988	2.7286	2.87814	2.92234	2.97012	2.97553
	AdapterRemoval	1.37007	1.98436	2.54638	2.8601	3.12905	3.36197	3.57924	3.78872	3.99014	4.15731	4.25978	e=0,0.05,0.1,0.15,0.2,0.25,0.3,0.35,0.4,0.45,0.5
		2.10836	2.11507	2.54577	2.70419	2.82988	2.94677	3.01754	3.06806	3.12786	3.15483	3.15916
	AlienTrimmer	1.73515	1.93133	2.0898	2.18502	2.34496	2.44213	2.54839	2.6539	2.86	4.32371	6.26013	k=15,14,13,12,11,10,9,8,7,6,5
		0.444525	1.41144	1.96734	2.13303	2.24232	2.30897	2.37133	2.42558	2.50128	1.62218	0.854952
	Skewer	1.33923	2.65157	3.25508	3.66587	3.95469	4.08891	4.2009	4.32222	4.46082	4.61829	4.7911	r=0,0.05,0.1,0.15,0.2,0.25,0.3,0.35,0.4,0.45,0.5
		2.20243	2.73804	2.99519	3.12022	3.16785	3.18916	3.20761	3.22367	3.23581	3.24236	3.24187	(k=1)
	NUR: Non-Uniquely aligned Reads
	UAR: Uniquely Aligned Reads
Notes:
1	Each row contains 11 pairs of metrics that were derived from the corresponding metrics in Table S4
	total bases(Mbp)	498.819
	Read length(bp)	35
	Reads count	14251981
