# Supplementary material for: Skewer: a fast and accurate adapter trimmer for next-generation sequencing paired-end reads
Source: BMC Bioinformatics. 2014 Jun 12;15:182. doi: 10.1186/1471-2105-15-182 (PMC4074385; doi:10.1186/1471-2105-15-182)
Supplement: Additional file 3 — Tabular metrics of experiments on real PE RNA-Seq data. [file 1471-2105-15-182-S3.xlsx]

## Sheet: Experiment on real RNA-Seq data
	Table S6. Read statistics for comparing performance of various adapter trimmers on real paired-end RNA-Seq data [SRR330569]
	methods	total remained pairs	left mapped	left multi	raw mapping rate	left uniquely aligned	right mapped	right multi	right uniquely aligned	paired mapping rate	aligned pairs	multiple aligned pairs	discordant aligned pairs	uniquely & concordantly aligned
	EA-Tools	26987246	22143120	13135605	0.797005	9007515	20874842	12611017	8263825	0.733082	19783874	12209569	2455791	5118514
	Cutadapt	26991692	22052186	13101704	0.793988	8950482	20809965	12584799	8225166	0.731646	19748375	12205944	2510362	5032069
	TrimGalore	26991692	22144177	13140550	0.797784	9003627	20922912	12637470	8285442	0.736503	19879458	12266634	2462972	5149852
	SeqPrep	26862808	22235797	13182762	0.808932	9053035	21224584	12783946	8440638	0.756379	20318473	12485539	2490321	5342613
	Btrim	26991485	14875278	8853788	0.533413	6021490	13919940	8463870	5456070	0.480864	12979244	8100729	1755377	3123138
	Flexbar	26650641	22143742	13110301	0.810742	9033441	21069865	12680876	8388989	0.755205	20126703	12369464	2492776	5264463
	Trimmomatic	26987559	17819301	10586734	0.64297	7232567	16885095	10213004	6672091	0.579441	15637711	9694493	2072509	3870709
	AdapterRemoval	27005341	16318181	9841629	0.587178	6476552	15395700	9478305	5917395	0.541512	14623717	9227239	1830537	3565941
	AlienTrimmer	26990370	19885213	11815085	0.713241	8070128	18616048	11272862	7343186	0.644702	17400735	10787679	2296307	4316749
	Skewer	26991466	22637821	13345337	0.813473	9292484	21275829	12804951	8470878	0.761071	20542416	12581103	2509188	5452125
	Reads were trimmed with adapter sequence " AGATCGGAAGAGCGGTTCAGCAGGAATGCCGAGACCG" and " AGATCGGAAGAGCGTCGTGTAGGGAAAGAGTGTAGAT"; Trimmed reads were evaluated with command " tophat dsim trimmed-reads-pair1.fastq trimmed-reads-pair2.fastq ", where TopHat is of version 2.0.10 (bowtie2 is of version 2.1.0 while samtools is of version 0.1.19, both of which were called by TopHat), dsim is the bowtie2 in…
	methods	Parameters
	EA-Tools	-l 20 -x 10 -P 33 -q 0
	Cutadapt	-m 20 --paired-output
	TrimGalore	--phred33 --length 20 --quality 0 stringency 1 --paired
	SeqPrep	-L 20
	Btrim	-3 -l 20 -P -a -200
	Flexbar	-ae RIGHT -m 20
	Trimmomatic	PE --phred33 ILLUMINACLIP:adapters.fa:2:30:10:1:1 MINLEN:20
	AdapterRemoval	--minlength 20
	AlienTrimmer	-l 20
	Skewer	-l 20
